# Supplementary material for: Artificial Neural Networks to Optimize Oil-in-Water Emulsion Stability with Orange By-Products
Source: Foods. 2022 Nov 22;11(23):3750. doi: 10.3390/foods11233750 (PMC9739075; doi:10.3390/foods11233750)
Supplement: Supplementary file 1 [file foods-11-03750-s001.zip]

Archive with 3 entries (3 files):
- Figure S1.pdf
- Figure S2.pptx
- Figure S3.pptx
